# Supplementary material for: Synergistic Hypolipidemic Effects and Mechanisms of Phytochemicals: A Review
Source: Foods. 2022 Sep 9;11(18):2774. doi: 10.3390/foods11182774 (PMC9497508; doi:10.3390/foods11182774)
Supplement: Supplementary file 1 [file foods-11-02774-s001.zip]

Archive with 1 entries (1 files):
- foods-1881328-supplementary.pdf
